# Supplementary material for: The paleoecology and taphonomy of a Santonian-Campanian (Upper Cretaceous) dinosaur-bearing vertebrate locality from Bulgaria: a window into an underexplored part of the Late Cretaceous European Archipelago
Source: Swiss J Palaeontol. 2025 Jul 29;144(1):41. doi: 10.1186/s13358-025-00388-z (PMC12307524; doi:10.1186/s13358-025-00388-z)
Supplement: Supplementary file 1 [file 13358_2025_388_MOESM1_ESM.xlsx]

## Sheet: Sheet1
Log number (preliminary) number	Catalogue specimen number	Fossil	Taxon	Bed	Date of collection	Collector
-	U.S., K2 1586	long bone fragment	?Titanosauria	ex situ, down the stream	2006/2007	Andrey Tzonkov
1	NMNHS FR79	tooth	Lamniformes	8	2021	undergrad students; Vladimir Nikolov
2		tooth	Crocodylomorpha	8	2021	undergrad students; Vladimir Nikolov
3	NMNHS FR66	tooth	Lepisosteidae	8	2021	undergrad students; Vladimir Nikolov
4	NMNHS FR67	tooth	Lepisosteidae	8	2021	undergrad students; Vladimir Nikolov
5	NMNHS FR68	tooth	Lepisosteidae	8	2021	undergrad students; Vladimir Nikolov
6		centrum	indet. microvertebrate	8	2021	undergrad students; Vladimir Nikolov
7		long bone fragment	?Lissamphibia	8	2021	undergrad students; Vladimir Nikolov
8		flat bone fragment	indet. microvertebrate	8	2021	undergrad students; Vladimir Nikolov
9		?radioulna fragment	Lissamphibia	8	2021	undergrad students; Vladimir Nikolov
10		?tibiofibula fragment	Lissamphibia	8	2021	undergrad students; Vladimir Nikolov
11		long bone fragment	indet. microvertebrate	8	2021	undergrad students; Vladimir Nikolov
12		?tibiofibula fragment	Lissamphibia	8	2021	undergrad students; Vladimir Nikolov
13		long bone fragment	?Lissamphibia	8	2021	undergrad students; Vladimir Nikolov
14		long bone fragment	?Lissamphibia	8	2021	undergrad students; Vladimir Nikolov
15		long bone fragment	?Lissamphibia	8	2021	undergrad students; Vladimir Nikolov
16		long bone fragment	?Lissamphibia	8	2021	undergrad students; Vladimir Nikolov
17		long bone diaphysis	Lissamphibia	8	2021	undergrad students; Vladimir Nikolov
18		long bone fragment	Lissamphibia	8	2021	undergrad students; Vladimir Nikolov
19		?tibiofibula/?radioulna fragment	Lissamphibia	8	2021	undergrad students; Vladimir Nikolov
20		indet. bone fragments	indet. microvertebrate	8	2021	undergrad students; Vladimir Nikolov
21		centrum	indet. microvertebrate	7	2021	undergrad students; Vladimir Nikolov
22	NMNHS FR72	tooth	Lepisosteidae	7	2021	undergrad students; Vladimir Nikolov
23		indet. bone fragment	indet. microvertebrate	7	2021	undergrad students; Vladimir Nikolov
24		indet. bone fragment	indet. microvertebrate	7	2021	undergrad students; Vladimir Nikolov
25		indet. bone fragments	indet. microvertebrate	7	2021	undergrad students; Vladimir Nikolov
26		long bone fragment	Lissamphibia	7	2021	undergrad students; Vladimir Nikolov
27		?tibiofibula/?radioulna fragment	Lissamphibia	7	2021	undergrad students; Vladimir Nikolov
28		long bone fragment	indet. microvertebrate	7	2021	undergrad students; Vladimir Nikolov
29		indet. bone fragment	indet. microvertebrate	7	2021	undergrad students; Vladimir Nikolov
30		?vertebra	indet. microvertebrate	7	2021	undergrad students; Vladimir Nikolov
31		indet. bone fragment	Vertebrata	8	2021	undergrad students; Vladimir Nikolov
32		indet. bone fragment	Vertebrata	8	2021	undergrad students; Vladimir Nikolov
33	NMNHS FR80	tooth	Lamniformes	5	2018	undergrad students; Vladimir Nikolov
34		indet. bone fragment	indet. microvertebrate	5	2018	undergrad students; Vladimir Nikolov
35		indet. bone fragment	indet. microvertebrate	5	2018	undergrad students; Vladimir Nikolov
36		indet. bone fragment	indet. microvertebrate	5	2018	undergrad students; Vladimir Nikolov
37		indet. bone fragment	indet. microvertebrate	5	2018	undergrad students; Vladimir Nikolov
38		turtle shell fragments	Testudines	5	2018	undergrad students; Vladimir Nikolov
39	NMNHS FR57	long bone fragment	?Dinosauria	10	09.08.2022	Zornitsa Ivanova
40	NMNHS FR58	?metapodial	?Dinosauria	8	13.08.2022	Blagoy D. Ivanov
41		tooth	Crocodylomorpha	9	09.08.2022	Teodor Tzankov
42		tooth	Crocodylomorpha	?	13.08.2022	Teodor Tzankov
43		indet. bone fragment	indet. microvertebrate	?	13.08.2022	Teodor Tzankov
44		tooth	Crocodylomorpha	8?	10.08.2022	Nora Karalambeva
45		?vertebra	indet. microvertebrate	7	10.08.2022	Vladimir Nikolov
46	NMNHS FR81	tooth	Lamniformes	8	12.08.2022	Latinka Hristova
47		indet. bone fragment	?Lissamphibia	9?	12.08.2022	Zornitsa Ivanova
48		turtle shell fragment	Testudines	?	08.08.2022	Latinka Hristova
49		indet. bone fragment	indet. microvertebrate	?	13.08.2022	Stefan Koyumdgiev
50		indet. bone fragment	Archelosauria	ex situ, down the stream	09.08.2022	Nora Karalambeva
51	NMNHS FR73	tooth	Lepisosteidae	9	09.08.2022	Sofia Panova
52		turtle shell fragment	Testudines	ex situ, down the stream	08.08.2022	Nora Karalambeva
53		turtle shell fragment	Testudines	?	07.08.2022	Teodor Tzankov
54		indet. bone fragment	indet. microvertebrate	8	-	Zornitsa Ivanova
55		turtle shell fragment	Testudines	?	07.08.2022	Nora Karalambeva
56	NMNHS FR59	long bone fragment	?Dinosauria	?	08.08.2022	Nora Karalambeva
57		indet. bone fragment	indet. microvertebrate	?	12.08.2022	Vladimir Nikolov
58		indet. bone fragment	Tetrapoda indet.	?	08.08.2022	Teodor Tzankov
59		indet. bone fragments	Tetrapoda indet.	8	12.08.2022	Teodor Tzankov
60		tooth	Crocodylomorpha	8	13.08.2022	Latinka Hristova
61		turtle shell fragment	Testudines	6	07.08.2022	Docho Dochev
62		indet. bone fragment	indet. microvertebrate	8	13.08.2022	Georgi Voykov
63		indet. bone fragment	Tetrapoda indet.	?	2022	-
64		indet. bone fragment	Tetrapoda indet.	8	12.08.2022	Latinka Hristova
65		turtle shell fragment	Testudines	8	09.08.2022	Latinka Hristova
66		?osteoderm	Archosauria	?	08.08.2022	Teodor Tzankov
67	NMNHS FR60	caudal centrum	Dinosauria	10	03.08.2023	Latinka Hristova
68	NMNHS FR61	caudal centrum	Dinosauria	9?	03.08.2023	Latinka Hristova
69		turtle shell fragment	Testudines	10	03.08.2023	Ralitsa Bogdanova
70		turtle shell fragment	Testudines	?	03.08.2023	Latinka Hristova
71		indet. bone fragment	Archosauria	ex situ, down the stream	02.08.2023	Docho Dochev
72		indet. bone fragment	Archelosauria	10	04.08.2023	Ralitsa Bogdanova
73		indet. bone fragment	Dinosauria	ex situ, down the stream	03.08.2023	Docho Dochev
74		long bone fragment	?Lissamphibia	8	03.08.2023	Vladimir Nikolov
75		partial plastron	Testudines	9	04.08.2023	Latinka Hristova
76	NMNHS FR62	caudal centrum	Dinosauria	11	04.08.2023	Lubomir Metodiev
77		turtle shell fragment	Testudines	?	04.08.2023	Latinka Hristova
78		turtle shell fragments	Testudines	10	04.08.2023	Ralitsa Bogdanova
79	NMNHS FR82	tooth	Lamniformes	10	04.08.2023	Ralitsa Bogdanova
80		turtle shell fragment	Testudines	10	04.08.2023	Vladimir Nikolov
81		turtle shell fragments	Testudines	11	04.08.2023	Latinka Hristova
82		turtle shell fragment	Testudines	11?	04.08.2023	Docho Dochev
83		turtle shell fragment	Testudines	10	04.08.2023	Ralitsa Bogdanova
84		turtle shell fragments	Testudines	10;11	05.08.2023	Docho Dochev
85		tooth	Crocodylomorpha	9	05.08.2023	Ralitsa Bogdanova
86		turtle shell fragment	Testudines	10;11	05.08.2023	Docho Dochev
87		partial carapace	Testudines	10;11	05.08.2023	Docho Dochev
88		turtle shell fragment	Testudines	10	05.08.2023	Lubomir Metodiev
89		partial carapace	Testudines	10;11	05.08.2023	Docho Dochev
90		turtle shell fragments	Testudines	9;10	05.08.2023	Ralitsa Bogdanova
91		tooth	Crocodylomorpha	9?	05.08.2023	Latinka Hristova
92		turtle shell fragment	Testudines	?	05.08.2023	Latinka Hristova
93	NMNHS FR63	caudal centrum?	Dinosauria	9	05.08.2023	Docho Dochev
94		tooth	Crocodylomorpha	11	07.08.2023	Ralitsa Bogdanova
95		turtle shell fragment	Testudines	11	07.08.2023	Latinka Hristova
96		turtle shell fragment	Testudines	11	07.08.2023	Rumyana Boyanova (Tran Tourist Society)
97		turtle shell fragment	Testudines	11	07.08.2023	Ralitsa Bogdanova
98		indet. bone fragment	indet. microvertebrate	11	07.08.2023	Vladimir Nikolov
99		indet. bone fragment	indet. microvertebrate	9;10	08.08.2023	Ralitsa Bogdanova
100		long bone diaphysis	Lissamphibia	10;11	08.08.2023	Stefan Koyumdgiev
101	NMNHS FR75	fish scale	Lepisosteidae	9;10	08.08.2023	Ralitsa Bogdanova
102		tooth	Crocodylomorpha	10	08.08.2023	Ralitsa Bogdanova
103		turtle shell fragment	Testudines	11	08.08.2023	Stefan Koyumdgiev
104		turtle shell fragment	Testudines	11	08.08.2023	Latinka Hristova
105		partial plastron	Testudines	10;11	08.08.2023	Latinka Hristova
106		turtle shell fragment	Testudines	10	09.08.2023	Ralitsa Bogdanova
107		tibiofibula	Lissamphibia	8;9	09.08.2023	Stefan Koyumdgiev and Docho Dochev
108		tooth	Crocodylomorpha	10;11	09.08.2023	Georgi Voykov
109	NMNHS FR74	tooth	Lepisosteidae	11	09.08.2023	Stefan Koyumdgiev
110		tooth	Crocodylomorpha	?	–.08.2021	Docho Dochev
111		tooth	Crocodylomorpha	?	–.08.2020	-
112		tooth	Crocodylomorpha	?	13.08.2020	-
113	NMNHS FR76	fish scale	Lepisosteidae	?	–.08.2020	-
114		turtle shell fragment	Testudines	11	13.08.2020	-
115		turtle shell fragment	Testudines	10	15.08.2020	-
116		turtle shell fragment	Testudines	?	13.08.2020	-
117		turtle shell fragment	Testudines	11	14.08.2020	-
118		turtle shell fragment	Testudines	11	14.08.2020	-
119		tooth	?Crocodylomorpha	10?	16.08.2020	Latinka Hristova
120	NMNHS FR52	long bone diaphysis	Sauropsida	?	13.08.2020	Vladimir Nikolov
121	NMNHS FR53	tibiofibula fragment	Lissamphibia	9	-.09.2020	Vladimir Nikolov
122		indet. bone fragment	indet. microvertebrate	9	-.08.2020	-
123	NMNHS FR64	long bone fragment	Archelosauria	?	-.08.2021	-
124	NMNHS FR65	indet. bone fragment	?Dinosauria	?	-.08.2021	-
125		turtle shell fragment	Testudines	11	-.08.2021	-
126		long bone fragment	?Lissamphibia	?	30.08.2021	Vladimir Nikolov
127		tibiofibula fragment	Lissamphibia	9	-.08.2021	Vladimir Nikolov
128		indet. bone fragment	indet. microvertebrate	?	-.08.2021	-
129		turtle shell fragments	Testudines	9	31.08.2021	Docho Dochev
130		indet. bone fragment	indet. microvertebrate	8?	-.08.2021	-
131		long bone fragment	?Lissamphibia	10?	-.08.2021	-
132		turtle shell fragment	Testudines	?	-.08.2021	-
133		turtle shell fragment	Testudines	?	-.08.2021	-
134	NMNHS FR77	fish scale	Lepisosteidae	?	-.08.2021	-
135		tooth	Crocodylomorpha	10	30.08.2021	Vladimir Nikolov
136		turtle shell fragment	Testudines	10	28.08.2021	Vladimir Nikolov
137		turtle shell fragment	Testudines	10	27.08.2021	Latinka Hristova
138		indet. bone fragment	?Archelosauria	?	-.08.2021	-
139		turtle shell fragment	Testudines	9?	-.08.2021	-
140		turtle shell fragment	Testudines	?	-.08.2021	-
141		cortical fragment	?Archelosauria	?	-.08.2021	-
142		indet. bone fragment	indet. microvertebrate	?	30.08.2021	Vladimir Nikolov
143		indet. bone fragment	indet. microvertebrate	?	27.08.2021	Vladimir Nikolov
144		cortical fragment	indet. microvertebrate	10?	04.07.2023	Vladimir Nikolov
145		long bone fragment	?Lissamphibia	9	04.07.2023	Latinka Hristova
146		long bone fragment	Dinosauria	ex situ, down the stream	-.08.2018	-
147		long bone fragment	Dinosauria	ex situ, down the stream	-.08.2018	-
148		long bone fragment	Dinosauria	ex situ, down the stream	-.08.2018	-
149		long bone fragment	Dinosauria	ex situ, down the stream	-.08.2018	-
150		turtle shell fragment	Testudines	ex situ, down the stream	-.08.2018	-
151		indet. bone fragment	?Dinosauria	ex situ, down the stream	2018	-
152		long bone fragment	Dinosauria	ex situ, down the stream	12.08.2020	Rumyana Kostova
153		long bone fragment	Dinosauria	ex situ, down the stream	12.08.2020	Rumyana Kostova
154		long bone fragment	?Archelosauria	?	-	Latinka Hristova
155		indet. bone fragment	indet. microvertebrate	9?	-.08.2020	-
156		turtle shell fragment	Testudines	?	14.08.2020	-
157		turtle shell fragment	Testudines	?	14.08.2020	-
158	NMNHS FR78	fish scale	Lepisosteidae	?	14.08.2020	-
159		turtle shell fragment	Testudines	?	14.08.2020	-
160		turtle shell fragment	Testudines	9?	14.08.2020	-
161	NMNHS FR16	indet. bone fragment	Titanosauria	8	2017	-
162	NMNHS FR17	femur	?Titanosauria	8?	2017	Nikolay Simov
163	NMNHS FR19	long bone fragment	Dinosauria	?	2017	-
164	NMNHS FR21	long bone fragment	Dinosauria	8	2017	-
165	NMNHS FR22	long bone fragment	Dinosauria	8	2017	-
166	NMNHS FR23	metapodial	Dinosauria	8	-.08.2018	Vladimir Nikolov
167	NMNHS FR24	fibula	Titanosauria	8	-.08.2018	-
168	NMNHS FR25	tibia	Ornithopoda	10	-.08.2018	Vladimir Nikolov
169	NMNHS FR26	plastron	Bothremydidae	5	-.08.2018	Latinka Hristova
170	NMNHS FR27	tooth	Allodaposuchidae	5	-.08.2018	Latinka Hristova
171	NMNHS FR28	tooth	Allodaposuchidae	5	-.08.2018	Latinka Hristova
172	NMNHS FR29	tooth	Allodaposuchidae	5	-.08.2018	Latinka Hristova
173	NMNHS FR36	tooth	?Crocodylomorpha	11	07.08.2023	Latinka Hristova
174	NMNHS FR37	bone fragment	?Archosauria	ex situ, down the stream	08.08.2023	Latinka Hristova
175	NMNHS FR38	?Metatarsal-I	?Titanosauria	9	09.08.2022	Teodor Tzankov
176	NMNHS FR39	?vertebra	?Pterosauria	8	-.08.2018/07.08.2022	Docho Dochev/Teodor Tzankov
177	NMNHS FR40	tibia	Ornithopoda	5	-.08.2018	-
178	NMNHS FR41	humerus	Ornithopoda	9	-.08.2019	Ralitsa Bogdanova
179	NMNHS FR42	fibula	Ornithopoda	9	21.08.2019	-
180	NMNHS FR43a	radius	Ornithopoda	9	11.08.2020	Ralitsa Bogdanova
181	NMNHS FR43b	ulna	Ornithopoda	9	11.08.2020	Marlena Yaneva
182	NMNHS FR44	tibia	?Titanosauria	?	-.08.2019	Docho Dochev, Marlena Yaneva, Vladimir Nikolov
183	NMNHS FR45	fibula	Titanosauria	9	11.08.2020	Marlena Yaneva
184	NMNHS FR46	caudal vertebra	Dinosauria	9	11.08.2020	Marlena Yaneva
185	NMNHS FR47	caudal vertebra	Ornithopoda	?	-.08.2019	Latinka Hristova
186	NMNHS FR48	long bone fragment	?Dinosauria	?	-.08.2018	-
187	NMNHS FR49	?prezygapophyses fragment	?Dinosauria	9	11.08.2020	-
188	NMNHS FR50	long bone fragment	Ornithodira	8?	-.08.2018	-
189	NMNHS FR51	humerus	Testudines	10	14.08.2020	Ralitsa Bogdanova
190	NMNHS FR54	long bone fragment	Dinosauria	ex situ, down the stream	-.08.2018	-
191	NMNHS FR55	long bone fragment	Titanosauria	ex situ, down the stream	-.08.2018	-
192	NMNHS FR56	caudal vertebra	?Titanosauria	?	06.08.2018	-
193		turtle shell fragment	Testudines	?	06.08.2018	-
194		indet. bone fragment	Dinosauria	?	06.08.2018	-
195		turtle shell fragment	Testudines	5	06.08.2018	Latinka Hristova
196		turtle shell fragment	Testudines	4	18.08.2019	Latinka Hristova
197		indet. bone fragment	Archosauria	9	20.08.2019	Latinka Hristova
198		turtle shell fragment	Testudines	8	17.08.2019	Latinka Hristova
199		turtle shell fragment	Testudines	8	17.08.2019	Latinka Hristova
200		turtle shell fragment	Testudines	9	17.08.2019	Latinka Hristova
201		turtle shell fragment	Testudines	9?	-.08.2020	-
202		turtle shell fragment	Testudines	9?	-	-
203		turtle shell fragment	Testudines	9?	-.08.2020	-
204		turtle shell fragment	Testudines	?	-.08.2020	-
205		long bone fragment	Archelosauria	?	-.08.2020	-
206		cortical fragment	Archelosauria	?	11.08.2020	-
207		turtle shell fragment	Testudines	10	14.08.2020	-
208		turtle shell fragment	Testudines	?	-.08.2020	-
209		bone fragment	Archosauria	9	11.08.2020	-
210		turtle shell fragment	Testudines	9	18.08.2019	-
211		turtle shell fragment	Testudines	9	20.08.2019	-
212		turtle shell fragment	Testudines	9	21.08.2019	-
213		turtle shell fragment	Testudines	9	21.08.2019	-
214	NMNHS FR18	caudal vertebra	Titanosauria	8?	2017	-
215	NMNHS FR69	tooth	Lepisosteidae	8	2021	undergrad students; Vladimir Nikolov
216	NMNHS FR70	tooth	Lepisosteidae	8	2021	undergrad students; Vladimir Nikolov
217	NMNHS FR71	tooth	Lepisosteidae	8	2021	undergrad students; Vladimir Nikolov
218		tooth	Crocodylomorpha	10	09.08.2023	Latinka Hristova
219		turtle shell fragment	Testudines	6	02.08.2024	Latinka Hristova
220		fish scale	Lepisosteidae	8	09.08.2024	Latinka Hristova
221		tooth	Lepisosteidae	8	09.08.2024	Latinka Hristova
222		indet. bone fragment	Tetrapoda indet.	?	08.08.2024	Vladimir Nikolov
223		long bone fragment	indet. microvertebrate	?	09.08.2024	Vladimir Nikolov
224		long bone fragment	indet. microvertebrate	?	09.08.2024	Vladimir Nikolov
225		turtle shell fragment	Testudines	10	07.08.2024	Ralitsa Bogdanova; Marlena Yaneva
226		tibiofibula	Lissamphibia	?	07.08.2024
227		long bone fragment	indet. microvertebrate	?	07.08.2024	Vladimir Nikolov
228		indet. bone fragment	indet. microvertebrate	?	07.08.2024	Vladimir Nikolov
229		turtle shell fragment	Testudines	10	08.08.2024	Lubomir Metodiev
230		long bone fragment	Archosauria	9	07.08.2024	Georgi Sevov
231		tooth	Lepisosteidae	6	06.08.2024	Vladimir Nikolov
232		tooth	Crocodylomorpha	6	06.08.2024	Latinka Hristova
233		turtle shell fragment	Testudines	10	09.08.2024	Lubomir Metodiev
234		turtle shell fragment	Testudines	4	09.08.2024	Ralitsa Bogdanova
235		turtle shell fragment	Testudines	10	08.08.2024	Marlena Yaneva
236		turtle shell fragment	Testudines	6	04.08.2024	Latinka Hristova
237		turtle shell fragment	Testudines	10	04.08.2024	Marlena Yaneva
238		turtle shell fragment	Testudines	6	04.08.2024	Latinka Hristova
239		turtle shell fragment	Testudines	?	03.08.2024	Latinka Hristova
240		tooth	Crocodylomorpha	?	03.08.2024	Latinka Hristova
241		indet. bone fragment	indet. microvertebrate	7	04.08.2024	Vladimir Nikolov
242		turtle shell fragment	Testudines	10	06.08.2024	Marlena Yaneva
243		turtle shell fragment	Testudines	7	03.08.2024	Ralitsa Bogdanova
244		turtle shell fragment	Testudines	6	04.08.2024	Latinka Hristova
245		long bone	?Dinosauria	7	03.08.2024	Ralitsa Bogdanova
246		tooth	Crocodylomorpha	6	05.08.2024	Latinka Hristova
247		indet. bone fragment	Tetrapoda indet.	9	09.08.2024	Ralitsa Bogdanova
248		indet. bone	Dinosauria	9	2019-08-21	Docho Dochev
249		long bone fragment	Dinosauria	9	2019-08-21	Docho Dochev
