# Supplementary material for: The paleoecology and taphonomy of a Santonian-Campanian (Upper Cretaceous) dinosaur-bearing vertebrate locality from Bulgaria: a window into an underexplored part of the Late Cretaceous European Archipelago
Source: Swiss J Palaeontol. 2025 Jul 29;144(1):41. doi: 10.1186/s13358-025-00388-z (PMC12307524; doi:10.1186/s13358-025-00388-z)
Supplement: Supplementary file 2 [file 13358_2025_388_MOESM2_ESM.xlsx]

## Sheet: Log list
Log number (preliminary) number	Catalogue specimen number	Taxon	Bed
196		Testudines	4
234		Testudines	4
33	NMNHS FR80	Lamniformes	5
34		indet. microvertebrate	5
35		indet. microvertebrate	5
36		indet. microvertebrate	5
37		indet. microvertebrate	5
38		Testudines	5
169	NMNHS FR26	Bothremydidae	5
170	NMNHS FR27	Allodaposuchidae	5
171	NMNHS FR28	Allodaposuchidae	5
172	NMNHS FR29	Allodaposuchidae	5
177	NMNHS FR40	Ornithopoda	5
195		Testudines	5
61		Testudines	6
219		Testudines	6
231		Lepisosteidae	6
232		Crocodylomorpha	6
236		Testudines	6
238		Testudines	6
244		Testudines	6
246		Crocodylomorpha	6
21		indet. microvertebrate	7
22	NMNHS FR72	Lepisosteidae	7
23		indet. microvertebrate	7
24		indet. microvertebrate	7
25		indet. microvertebrate	7
26		Lissamphibia	7
27		Lissamphibia	7
28		indet. microvertebrate	7
29		indet. microvertebrate	7
30		indet. microvertebrate	7
45		indet. microvertebrate	7
241		indet. microvertebrate	7
243		Testudines	7
245		?Dinosauria	7
1	NMNHS FR79	Lamniformes	8
2		Crocodylomorpha	8
3	NMNHS FR66	Lepisosteidae	8
4	NMNHS FR67	Lepisosteidae	8
5	NMNHS FR68	Lepisosteidae	8
6		indet. microvertebrate	8
7		?Lissamphibia	8
8		indet. microvertebrate	8
9		Lissamphibia	8
10		Lissamphibia	8
11		indet. microvertebrate	8
12		Lissamphibia	8
13		?Lissamphibia	8
14		?Lissamphibia	8
15		?Lissamphibia	8
16		?Lissamphibia	8
17		Lissamphibia	8
18		Lissamphibia	8
19		Lissamphibia	8
20		indet. microvertebrate	8
31		Vertebrata	8
32		Vertebrata	8
40	NMNHS FR58	?Dinosauria	8
46	NMNHS FR81	Lamniformes	8
54		indet. microvertebrate	8
59		Tetrapoda indet.	8
60		Crocodylomorpha	8
62		indet. microvertebrate	8
64		Tetrapoda indet.	8
65		Testudines	8
74		?Lissamphibia	8
161	NMNHS FR16	Titanosauria	8
164	NMNHS FR21	Dinosauria	8
165	NMNHS FR22	Dinosauria	8
166	NMNHS FR23	Dinosauria	8
167	NMNHS FR24	Titanosauria	8
176	NMNHS FR39	?Pterosauria	8
198		Testudines	8
199		Testudines	8
215	NMNHS FR69	Lepisosteidae	8
216	NMNHS FR70	Lepisosteidae	8
217	NMNHS FR71	Lepisosteidae	8
220		Lepisosteidae	8
221		Lepisosteidae	8
41		Crocodylomorpha	9
51	NMNHS FR73	Lepisosteidae	9
75		Testudines	9
85		Crocodylomorpha	9
93	NMNHS FR63	Dinosauria	9
121	NMNHS FR53	Lissamphibia	9
122		indet. microvertebrate	9
127		Lissamphibia	9
129		Testudines	9
145		?Lissamphibia	9
175	NMNHS FR38	?Titanosauria	9
178	NMNHS FR41	Ornithopoda	9
179	NMNHS FR42	Ornithopoda	9
180	NMNHS FR43a	Ornithopoda	9
181	NMNHS FR43b	Ornithopoda	9
183	NMNHS FR45	Titanosauria	9
184	NMNHS FR46	Dinosauria	9
187	NMNHS FR49	?Dinosauria	9
197		Archosauria	9
200		Testudines	9
209		Archosauria	9
210		Testudines	9
211		Testudines	9
212		Testudines	9
213		Testudines	9
230		Archosauria	9
247		Tetrapoda indet.	9
248		Dinosauria	9
249		Dinosauria	9
39	NMNHS FR57	?Dinosauria	10
67	NMNHS FR60	Dinosauria	10
69		Testudines	10
72		Archelosauria	10
78		Testudines	10
79	NMNHS FR82	Lamniformes	10
80		Testudines	10
83		Testudines	10
88		Testudines	10
102		Crocodylomorpha	10
106		Testudines	10
115		Testudines	10
135		Crocodylomorpha	10
136		Testudines	10
137		Testudines	10
168	NMNHS FR25	Ornithopoda	10
189	NMNHS FR51	Testudines	10
207		Testudines	10
218		Crocodylomorpha	10
225		Testudines	10
229		Testudines	10
233		Testudines	10
235		Testudines	10
237		Testudines	10
242		Testudines	10
76	NMNHS FR62	Dinosauria	11
81		Testudines	11
94		Crocodylomorpha	11
95		Testudines	11
96		Testudines	11
97		Testudines	11
98		indet. microvertebrate	11
103		Testudines	11
104		Testudines	11
109	NMNHS FR74	Lepisosteidae	11
114		Testudines	11
117		Testudines	11
118		Testudines	11
125		Testudines	11
173	NMNHS FR36	?Crocodylomorpha	11
42		Crocodylomorpha	?
43		indet. microvertebrate	?
48		Testudines	?
49		indet. microvertebrate	?
53		Testudines	?
55		Testudines	?
56	NMNHS FR59	?Dinosauria	?
57		indet. microvertebrate	?
58		Tetrapoda indet.	?
63		Tetrapoda indet.	?
66		Archosauria	?
70		Testudines	?
77		Testudines	?
92		Testudines	?
110		Crocodylomorpha	?
111		Crocodylomorpha	?
112		Crocodylomorpha	?
113	NMNHS FR76	Lepisosteidae	?
116		Testudines	?
120	NMNHS FR52	Sauropsida	?
123	NMNHS FR64	Archelosauria	?
124	NMNHS FR65	?Dinosauria	?
126		?Lissamphibia	?
128		indet. microvertebrate	?
132		Testudines	?
133		Testudines	?
134	NMNHS FR77	Lepisosteidae	?
138		?Archelosauria	?
140		Testudines	?
141		?Archelosauria	?
142		indet. microvertebrate	?
143		indet. microvertebrate	?
154		?Archelosauria	?
156		Testudines	?
157		Testudines	?
158	NMNHS FR78	Lepisosteidae	?
159		Testudines	?
163	NMNHS FR19	Dinosauria	?
182	NMNHS FR44	?Titanosauria	?
185	NMNHS FR47	Ornithopoda	?
186	NMNHS FR48	?Dinosauria	?
192	NMNHS FR56	?Titanosauria	?
193		Testudines	?
194		Dinosauria	?
204		Testudines	?
205		Archelosauria	?
206		Archelosauria	?
208		Testudines	?
222		Tetrapoda indet.	?
223		indet. microvertebrate	?
224		indet. microvertebrate	?
226		Lissamphibia	?
227		indet. microvertebrate	?
228		indet. microvertebrate	?
239		Testudines	?
240		Crocodylomorpha	?
84		Testudines	10;11
86		Testudines	10;11
87		Testudines	10;11
89		Testudines	10;11
100		Lissamphibia	10;11
105		Testudines	10;11
108		Crocodylomorpha	10;11
119		?Crocodylomorpha	10?
131		?Lissamphibia	10?
144		indet. microvertebrate	10?
82		Testudines	11?
107		Lissamphibia	8;9
44		Crocodylomorpha	8?
130		indet. microvertebrate	8?
162	NMNHS FR17	?Titanosauria	8?
188	NMNHS FR50	Ornithodira	8?
214	NMNHS FR18	Titanosauria	8?
90		Testudines	9;10
99		indet. microvertebrate	9;10
101	NMNHS FR75	Lepisosteidae	9;10
47		?Lissamphibia	9?
68	NMNHS FR61	Dinosauria	9?
91		Crocodylomorpha	9?
139		Testudines	9?
155		indet. microvertebrate	9?
160		Testudines	9?
201		Testudines	9?
202		Testudines	9?
203		Testudines	9?
-	U.S., K2 1586	?Titanosauria	ex situ, down the stream
50		Archelosauria	ex situ, down the stream
52		Testudines	ex situ, down the stream
71		Archosauria	ex situ, down the stream
73		Dinosauria	ex situ, down the stream
146		Dinosauria	ex situ, down the stream
147		Dinosauria	ex situ, down the stream
148		Dinosauria	ex situ, down the stream
149		Dinosauria	ex situ, down the stream
150		Testudines	ex situ, down the stream
151		?Dinosauria	ex situ, down the stream
152		Dinosauria	ex situ, down the stream
153		Dinosauria	ex situ, down the stream
174	NMNHS FR37	?Archosauria	ex situ, down the stream
190	NMNHS FR54	Dinosauria	ex situ, down the stream
191	NMNHS FR55	Titanosauria	ex situ, down the stream

## Sheet: Strata - number of specimens
Bed 4, N=2					Bed 5, N=12					Bed 6, N=8					Bed 7, N=14					Bed 8, N=45					Bed 9, N=32					Bed 10, N=32					Bed 11, N=15					tentative referral, N=18					ex situ, N=56
Log number (preliminary) number	Catalogue specimen number	Taxon	Bed		Log number (preliminary) number	Catalogue specimen number	Taxon	Bed		Log number (preliminary) number	Catalogue specimen number	Taxon	Bed		Log number (preliminary) number	Catalogue specimen number	Taxon	Bed		Log number (preliminary) number	Catalogue specimen number	Taxon	Bed		Log number (preliminary) number	Catalogue specimen number	Taxon	Bed		Log number (preliminary) number	Catalogue specimen number	Taxon	Bed		Log number (preliminary) number	Catalogue specimen number	Taxon	Bed		Log number (preliminary) number	Catalogue specimen number	Taxon	Bed		Log number (preliminary) number	Catalogue specimen number	Taxon	Bed
196		Testudines	4		33	NMNHS FR80	Lamniformes	5		61		Testudines	6		21		indet. microvertebrate	7		1	NMNHS FR79	Lamniformes	8		41		Crocodylomorpha	9		39	NMNHS FR57	?Dinosauria	10		76	NMNHS FR62	Dinosauria	11		44		Crocodylomorpha	8?		42		Crocodylomorpha	?
234		Testudines	4		34		indet. microvertebrate	5		219		Testudines	6		22	NMNHS FR72	Lepisosteidae	7		2		Crocodylomorpha	8		51	NMNHS FR73	Lepisosteidae	9		67	NMNHS FR60	Dinosauria	10		81		Testudines	11		130		indet. microvertebrate	8?		43		indet. microvertebrate	?
					35		indet. microvertebrate	5		231		Lepisosteidae	6		23		indet. microvertebrate	7		3	NMNHS FR66	Lepisosteidae	8		75		Testudines	9		69		Testudines	10		94		Crocodylomorpha	11		162	NMNHS FR17	?Titanosauria	8?		48		Testudines	?
					36		indet. microvertebrate	5		232		Crocodylomorpha	6		24		indet. microvertebrate	7		4	NMNHS FR67	Lepisosteidae	8		85		Crocodylomorpha	9		72		Archelosauria	10		95		Testudines	11		188	NMNHS FR50	Ornithodira	8?		49		indet. microvertebrate	?
					37		indet. microvertebrate	5		236		Testudines	6		25		indet. microvertebrate	7		5	NMNHS FR68	Lepisosteidae	8		93	NMNHS FR63	Dinosauria	9		78		Testudines	10		96		Testudines	11		214	NMNHS FR18	Titanosauria	8?		53		Testudines	?
					38		Testudines	5		238		Testudines	6		26		Lissamphibia	7		6		indet. microvertebrate	8		121	NMNHS FR53	Lissamphibia	9		79	NMNHS FR82	Lamniformes	10		97		Testudines	11		47		?Lissamphibia	9?		55		Testudines	?
					169	NMNHS FR26	Bothremydidae	5		244		Testudines	6		27		Lissamphibia	7		7		?Lissamphibia	8		122		indet. microvertebrate	9		80		Testudines	10		98		indet. microvertebrate	11		68	NMNHS FR61	Dinosauria	9?		56	NMNHS FR59	?Dinosauria	?
					170	NMNHS FR27	Allodaposuchidae	5		246		Crocodylomorpha	6		28		indet. microvertebrate	7		8		indet. microvertebrate	8		127		Lissamphibia	9		83		Testudines	10		103		Testudines	11		91		Crocodylomorpha	9?		57		indet. microvertebrate	?
					171	NMNHS FR28	Allodaposuchidae	5							29		indet. microvertebrate	7		9		Lissamphibia	8		129		Testudines	9		88		Testudines	10		104		Testudines	11		139		Testudines	9?		58		Tetrapoda indet.	?
					172	NMNHS FR29	Allodaposuchidae	5							30		indet. microvertebrate	7		10		Lissamphibia	8		145		?Lissamphibia	9		102		Crocodylomorpha	10		109	NMNHS FR74	Lepisosteidae	11		155		indet. microvertebrate	9?		63		Tetrapoda indet.	?
					177	NMNHS FR40	Ornithopoda	5							45		indet. microvertebrate	7		11		indet. microvertebrate	8		175	NMNHS FR38	?Titanosauria	9		106		Testudines	10		114		Testudines	11		160		Testudines	9?		66		Archosauria	?
					195		Testudines	5							241		indet. microvertebrate	7		12		Lissamphibia	8		178	NMNHS FR41	Ornithopoda	9		115		Testudines	10		117		Testudines	11		201		Testudines	9?		70		Testudines	?
															243		Testudines	7		13		?Lissamphibia	8		179	NMNHS FR42	Ornithopoda	9		135		Crocodylomorpha	10		118		Testudines	11		202		Testudines	9?		77		Testudines	?
															245		?Dinosauria	7		14		?Lissamphibia	8		180	NMNHS FR43a	Ornithopoda	9		136		Testudines	10		125		Testudines	11		203		Testudines	9?		92		Testudines	?
																				15		?Lissamphibia	8		181	NMNHS FR43b	Ornithopoda	9		137		Testudines	10		173	NMNHS FR36	?Crocodylomorpha	11		119		?Crocodylomorpha	10?		110		Crocodylomorpha	?
																				16		?Lissamphibia	8		183	NMNHS FR45	Titanosauria	9		168	NMNHS FR25	Ornithopoda	10							131		?Lissamphibia	10?		111		Crocodylomorpha	?
																				17		Lissamphibia	8		184	NMNHS FR46	Dinosauria	9		189	NMNHS FR51	Testudines	10							144		indet. microvertebrate	10?		112		Crocodylomorpha	?
																				18		Lissamphibia	8		187	NMNHS FR49	?Dinosauria	9		207		Testudines	10							82		Testudines	11?		113	NMNHS FR76	Lepisosteidae	?
																				19		Lissamphibia	8		197		Archosauria	9		218		Crocodylomorpha	10												116		Testudines	?
																				20		indet. microvertebrate	8		200		Testudines	9		225		Testudines	10												120	NMNHS FR52	Sauropsida	?
																				31		Vertebrata	8		209		Archosauria	9		229		Testudines	10												123	NMNHS FR64	Archelosauria	?
																				32		Vertebrata	8		210		Testudines	9		233		Testudines	10												124	NMNHS FR65	?Dinosauria	?
																				40	NMNHS FR58	?Dinosauria	8		211		Testudines	9		235		Testudines	10												126		?Lissamphibia	?
																				46	NMNHS FR81	Lamniformes	8		212		Testudines	9		237		Testudines	10												128		indet. microvertebrate	?
																				54		indet. microvertebrate	8		213		Testudines	9		242		Testudines	10												132		Testudines	?
																				59		Tetrapoda indet.	8		230		Archosauria	9		84		Testudines	10;11												133		Testudines	?
																				60		Crocodylomorpha	8		247		Tetrapoda indet.	9		86		Testudines	10;11												134	NMNHS FR77	Lepisosteidae	?
																				62		indet. microvertebrate	8		248		Dinosauria	9		87		Testudines	10;11												138		?Archelosauria	?
																				64		Tetrapoda indet.	8		249		Dinosauria	9		89		Testudines	10;11												140		Testudines	?
																				65		Testudines	8		90		Testudines	9;10		100		Lissamphibia	10;11												141		?Archelosauria	?
																				74		?Lissamphibia	8		99		indet. microvertebrate	9;10		105		Testudines	10;11												142		indet. microvertebrate	?
																				161	NMNHS FR16	Titanosauria	8		101	NMNHS FR75	Lepisosteidae	9;10		108		Crocodylomorpha	10;11												143		indet. microvertebrate	?
																				164	NMNHS FR21	Dinosauria	8																						154		?Archelosauria	?
																				165	NMNHS FR22	Dinosauria	8																						156		Testudines	?
																				166	NMNHS FR23	Dinosauria	8																						157		Testudines	?
																				167	NMNHS FR24	Titanosauria	8																						158	NMNHS FR78	Lepisosteidae	?
																				176	NMNHS FR39	?Pterosauria	8																						159		Testudines	?
																				198		Testudines	8																						163	NMNHS FR19	Dinosauria	?
																				199		Testudines	8																						182	NMNHS FR44	?Titanosauria	?
																				215	NMNHS FR69	Lepisosteidae	8																						185	NMNHS FR47	Ornithopoda	?
																				216	NMNHS FR70	Lepisosteidae	8																						186	NMNHS FR48	?Dinosauria	?
																				217	NMNHS FR71	Lepisosteidae	8																						192	NMNHS FR56	?Titanosauria	?
																				220		Lepisosteidae	8																						193		Testudines	?
																				221		Lepisosteidae	8																						194		Dinosauria	?
																				107		Lissamphibia	8;9																						204		Testudines	?
																																													205		Archelosauria	?
																																													206		Archelosauria	?
																																													208		Testudines	?
																																													222		Tetrapoda indet.	?
																																													223		indet. microvertebrate	?
																																													224		indet. microvertebrate	?
																																													226		Lissamphibia	?
																																													227		indet. microvertebrate	?
																																													228		indet. microvertebrate	?
																																													239		Testudines	?
																																													240		Crocodylomorpha	?
[truncated: 4 more columns]

## Sheet: Stratigraphic distribution
Total stratigraphic distribution, N=250					Total stratigraphic distribution - tent. ref. incl., N=250
Bed	Number of specimens (N)	Percentage of total material (%)			Bed	Number of specimens (N)	Percentage of total material (%)
4	2	0.8			4	2	0.8
5	12	4.8			5	12	4.8
6	8	3.2			6	8	3.2
7	14	5.6			7	14	5.6
8	45	18			8	50	20
9	32	12.8			9	41	16.4
10	32	12.8			10	35	14
11	15	6			11	16	6.4
tentatively refered	18	7.2			ex situ	56	22.4
ex situ	56	22.4			ex situ, down the stream	16	6.4
ex situ, down the stream	16	6.4			Total:	250	100
Total:	250	100
Stratigraphically constrained specimens, N=160
Bed	Number of specimens (N)	Percentage of total material (%)
4	2	1.25
5	12	7.5
6	8	5
7	14	8.75
8	45	28.125
9	32	20
10	32	20
11	15	9.375
Total:	160	100
Bed 5, N=12
Taxon	Number of specimens (N)	Percentage of total material (%)
Lamniformes	1	8.33333
Testudines	3	25
Crocodylomorpha	3	25
Dinosauria	1	8.33333
indet. microvertebrate	4	33.3333
Total:	12	100
Bed 6, N=8
Taxon	Number of specimens (N)	Percentage of total material (%)
Lepisosteidae	1	12.5
Testudines	5	62.5
Crocodylomorpha	2	25
Total:	8	100
Bed 7, N=14
Taxon	Number of specimens (N)	Percentage of total material (%)
Lepisosteidae	1	7.14286
Lissamphibia	2	14.2857
Testudines	1	7.14286
Dinosauria	1	7.14286
indet. microvertebrate	9	64.2857
Total:	14	100
Bed 8, N=45					tentative referral to bed 8, N=5					Bed 8, total, N=50
Taxon	Number of specimens (N)	Percentage of total material (%)			Taxon	Number of specimens (N)	Percentage of total material (%)			Taxon	Number of specimens (N)	Percentage of total material (%)
Lamniformes	2	4.44444			Crocodylomorpha	1	20			Lamniformes	2	4
Lepisosteidae	8	17.7778			Dinosauria	3	60			Lepisosteidae	8	16
Lissamphibia	13	28.8889			indet. microvertebrate	1	20			Lissamphibia	13	26
Testudines	3	6.66667			Total:	5	100			Testudines	3	6
Crocodylomorpha	2	4.44444								Crocodylomorpha	3	6
Pterosauria	1	2.22222								Pterosauria	1	2
Dinosauria	6	13.3333								Dinosauria	9	18
indet. microvertebrate	8	17.7778								indet. microvertebrate	9	18
indet. marcrofauna	2	4.44444								indet. marcrofauna	2	4
Total:	45	100								Total:	50	100
Bed 9, N=32					tentative referral to bed 9, N=9					Bed 9, total, N=41
Taxon	Number of specimens (N)	Percentage of total material (%)			Taxon	Number of specimens (N)	Percentage of total material (%)			Taxon	Number of specimens (N)	Percentage of total material (%)
Lepisosteidae	2	6.25			Lissamphibia	1	11.1111			Lepisosteidae	2	4.87805
Lissamphibia	3	9.375			Testudines	5	55.5556			Lissamphibia	4	9.7561
Testudines	8	25			Crocodylomorpha	1	11.1111			Testudines	13	31.7073
Crocodylomorpha	2	6.25			Dinosauria	1	11.1111			Crocodylomorpha	3	7.31707
Dinosauria	11	34.375			indet. microvertebrate	1	11.1111			Dinosauria	12	29.2683
indet. microvertebrate	4	12.5			Total:	9	100			indet. microvertebrate	5	12.1951
indet. macrofauna	2	6.25								indet. macrofauna	2	4.87805
Total:	32	100								Total:	41	100
Bed 10, N=32					tentative referral to bed 10, N=3					Bed 10, total, N=35
Taxon	Number of specimens (N)	Percentage of total material (%)			Taxon	Number of specimens (N)	Percentage of total material (%)			Taxon	Number of specimens (N)	Percentage of total material (%)
Lamniformes	1	3.125			Lissamphibia	1	33.3333			Lamniformes	1	2.85714
Lissamphibia	1	3.125			Crocodylomorpha	1	33.3333			Lissamphibia	2	5.71429
Testudines	22	68.75			indet. microvertebrate	1	33.3333			Testudines	22	62.8571
Crocodylomorpha	4	12.5			Total:	3	100			Crocodylomorpha	5	14.2857
Dinosauria	3	9.375								Dinosauria	3	8.57143
indet. macrofauna	1	3.125								indet. microvertebrate	1	2.85714
Total:	32	100								indet. macrofauna	1	2.85714
										Total:	35	100
Bed 11, N=15					tentative referral to bed 11, N=1					Bed 11, total, N=16
Taxon	Number of specimens (N)	Percentage of total material (%)			Taxon	Number of specimens (N)	Percentage of total material (%)			Taxon	Number of specimens (N)	Percentage of total material (%)
Lepisosteidae	1	6.66667			Testudines	1	100			Lepisosteidae	1	6.25
Testudines	10	66.6667			Total:	1	100			Testudines	11	68.75
Crocodylomorpha	2	13.3333								Crocodylomorpha	2	12.5
Dinosauria	1	6.66667								Dinosauria	1	6.25
indet. microvertebrate	1	6.66667								indet. microvertebrate	1	6.25
Total:	15	100								Total:	16	100
ex situ, N=56					ex situ (total), N=72
Taxon	Number of specimens (N)	Percentage of total material (%)			Taxon	Number of specimens (N)	Percentage of total material (%)
Lepisosteidae	3	5.35714			Lepisosteidae	3	4.16667
Lissamphibia	2	3.57143			Lissamphibia	2	2.77778
Testudines	17	30.3571			Testudines	19	26.3889
Crocodylomorpha	5	8.92857			Crocodylomorpha	5	6.94444
Dinosauria	8	14.2857			Dinosauria	19	26.3889
indet. microvertebrate	10	17.8571			indet. microvertebrate	10	13.8889
indet. macrofauna	11	19.6429			indet. macrofauna	14	19.4444
Total:	56	100			Total:	72	100
ex situ, down the stream, N=16
Taxon	Number of specimens (N)	Percentage of total material (%)
Testudines	2	12.5
Dinosauria	11	68.75
indet. macrofauna	3	18.75
Total:	16	100
