# Supplementary material for: The paleoecology and taphonomy of a Santonian-Campanian (Upper Cretaceous) dinosaur-bearing vertebrate locality from Bulgaria: a window into an underexplored part of the Late Cretaceous European Archipelago
Source: Swiss J Palaeontol. 2025 Jul 29;144(1):41. doi: 10.1186/s13358-025-00388-z (PMC12307524; doi:10.1186/s13358-025-00388-z)
Supplement: Supplementary file 3 [file 13358_2025_388_MOESM3_ESM.xlsx]

## Sheet: Log list
Log number (preliminary) number	Catalogue specimen number	Fossil	Taxon	Bed
40	NMNHS FR58	?metapodial	?Dinosauria	8
175	NMNHS FR38	?Metatarsal-I	?Titanosauria	9
66		?osteoderm	Archosauria	?
187	NMNHS FR49	?prezygapophyses fragment	?Dinosauria	9
9		?radioulna fragment	Lissamphibia	8
10		?tibiofibula fragment	Lissamphibia	8
12		?tibiofibula fragment	Lissamphibia	8
19		?tibiofibula/?radioulna fragment	Lissamphibia	8
27		?tibiofibula/?radioulna fragment	Lissamphibia	7
30		?vertebra	indet. microvertebrate	7
45		?vertebra	indet. microvertebrate	7
176	NMNHS FR39	?vertebra	?Pterosauria	8
174	NMNHS FR37	bone fragment	?Archosauria	ex situ, down the stream
209		bone fragment	Archosauria	9
67	NMNHS FR60	caudal centrum	Dinosauria	10
68	NMNHS FR61	caudal centrum	Dinosauria	9?
76	NMNHS FR62	caudal centrum	Dinosauria	11
93	NMNHS FR63	caudal centrum?	Dinosauria	9
184	NMNHS FR46	caudal vertebra	Dinosauria	9
185	NMNHS FR47	caudal vertebra	Ornithopoda	?
192	NMNHS FR56	caudal vertebra	?Titanosauria	?
214	NMNHS FR18	caudal vertebra	Titanosauria	8?
6		centrum	indet. microvertebrate	8
21		centrum	indet. microvertebrate	7
141		cortical fragment	?Archelosauria	?
144		cortical fragment	indet. microvertebrate	10?
206		cortical fragment	Archelosauria	?
162	NMNHS FR17	femur	?Titanosauria	8?
167	NMNHS FR24	fibula	Titanosauria	8
179	NMNHS FR42	fibula	Ornithopoda	9
183	NMNHS FR45	fibula	Titanosauria	9
113	NMNHS FR76	fish scale	Lepisosteidae	?
134	NMNHS FR77	fish scale	Lepisosteidae	?
158	NMNHS FR78	fish scale	Lepisosteidae	?
220		fish scale	Lepisosteidae	8
101	NMNHS FR75	fish scale	Lepisosteidae	9;10
8		flat bone fragment	indet. microvertebrate	8
178	NMNHS FR41	humerus	Ornithopoda	9
189	NMNHS FR51	humerus	Testudines	10
248		indet. bone	Dinosauria	9
23		indet. bone fragment	indet. microvertebrate	7
24		indet. bone fragment	indet. microvertebrate	7
29		indet. bone fragment	indet. microvertebrate	7
31		indet. bone fragment	Vertebrata	8
32		indet. bone fragment	Vertebrata	8
34		indet. bone fragment	indet. microvertebrate	5
35		indet. bone fragment	indet. microvertebrate	5
36		indet. bone fragment	indet. microvertebrate	5
37		indet. bone fragment	indet. microvertebrate	5
43		indet. bone fragment	indet. microvertebrate	?
47		indet. bone fragment	?Lissamphibia	9?
49		indet. bone fragment	indet. microvertebrate	?
50		indet. bone fragment	Archelosauria	ex situ, down the stream
54		indet. bone fragment	indet. microvertebrate	8
57		indet. bone fragment	indet. microvertebrate	?
58		indet. bone fragment	Tetrapoda indet.	?
62		indet. bone fragment	indet. microvertebrate	8
63		indet. bone fragment	Tetrapoda indet.	?
64		indet. bone fragment	Tetrapoda indet.	8
71		indet. bone fragment	Archosauria	ex situ, down the stream
72		indet. bone fragment	Archelosauria	10
73		indet. bone fragment	Dinosauria	ex situ, down the stream
98		indet. bone fragment	indet. microvertebrate	11
99		indet. bone fragment	indet. microvertebrate	9;10
122		indet. bone fragment	indet. microvertebrate	9
124	NMNHS FR65	indet. bone fragment	?Dinosauria	?
128		indet. bone fragment	indet. microvertebrate	?
130		indet. bone fragment	indet. microvertebrate	8?
138		indet. bone fragment	?Archelosauria	?
142		indet. bone fragment	indet. microvertebrate	?
143		indet. bone fragment	indet. microvertebrate	?
151		indet. bone fragment	?Dinosauria	ex situ, down the stream
155		indet. bone fragment	indet. microvertebrate	9?
161	NMNHS FR16	indet. bone fragment	Titanosauria	8
194		indet. bone fragment	Dinosauria	?
197		indet. bone fragment	Archosauria	9
222		indet. bone fragment	Tetrapoda indet.	?
228		indet. bone fragment	indet. microvertebrate	?
241		indet. bone fragment	indet. microvertebrate	7
247		indet. bone fragment	Tetrapoda indet.	9
20		indet. bone fragments	indet. microvertebrate	8
25		indet. bone fragments	indet. microvertebrate	7
59		indet. bone fragments	Tetrapoda indet.	8
245		long bone	?Dinosauria	7
17		long bone diaphysis	Lissamphibia	8
100		long bone diaphysis	Lissamphibia	10;11
120	NMNHS FR52	long bone diaphysis	Sauropsida	?
-	U.S., K2 1586	long bone fragment	?Titanosauria	ex situ, down the stream
7		long bone fragment	?Lissamphibia	8
11		long bone fragment	indet. microvertebrate	8
13		long bone fragment	?Lissamphibia	8
14		long bone fragment	?Lissamphibia	8
15		long bone fragment	?Lissamphibia	8
16		long bone fragment	?Lissamphibia	8
18		long bone fragment	Lissamphibia	8
26		long bone fragment	Lissamphibia	7
28		long bone fragment	indet. microvertebrate	7
39	NMNHS FR57	long bone fragment	?Dinosauria	10
56	NMNHS FR59	long bone fragment	?Dinosauria	?
74		long bone fragment	?Lissamphibia	8
123	NMNHS FR64	long bone fragment	Archelosauria	?
126		long bone fragment	?Lissamphibia	?
131		long bone fragment	?Lissamphibia	10?
145		long bone fragment	?Lissamphibia	9
146		long bone fragment	Dinosauria	ex situ, down the stream
147		long bone fragment	Dinosauria	ex situ, down the stream
148		long bone fragment	Dinosauria	ex situ, down the stream
149		long bone fragment	Dinosauria	ex situ, down the stream
152		long bone fragment	Dinosauria	ex situ, down the stream
153		long bone fragment	Dinosauria	ex situ, down the stream
154		long bone fragment	?Archelosauria	?
163	NMNHS FR19	long bone fragment	Dinosauria	?
164	NMNHS FR21	long bone fragment	Dinosauria	8
165	NMNHS FR22	long bone fragment	Dinosauria	8
186	NMNHS FR48	long bone fragment	?Dinosauria	?
188	NMNHS FR50	long bone fragment	Ornithodira	8?
190	NMNHS FR54	long bone fragment	Dinosauria	ex situ, down the stream
191	NMNHS FR55	long bone fragment	Titanosauria	ex situ, down the stream
205		long bone fragment	Archelosauria	?
223		long bone fragment	indet. microvertebrate	?
224		long bone fragment	indet. microvertebrate	?
227		long bone fragment	indet. microvertebrate	?
230		long bone fragment	Archosauria	9
249		long bone fragment	Dinosauria	9
166	NMNHS FR23	metapodial	Dinosauria	8
87		partial carapace	Testudines	10;11
89		partial carapace	Testudines	10;11
75		partial plastron	Testudines	9
105		partial plastron	Testudines	10;11
169	NMNHS FR26	plastron	Bothremydidae	5
180	NMNHS FR43a	radius	Ornithopoda	9
168	NMNHS FR25	tibia	Ornithopoda	10
177	NMNHS FR40	tibia	Ornithopoda	5
182	NMNHS FR44	tibia	?Titanosauria	?
107		tibiofibula	Lissamphibia	8;9
226		tibiofibula	Lissamphibia	?
121	NMNHS FR53	tibiofibula fragment	Lissamphibia	9
127		tibiofibula fragment	Lissamphibia	9
1	NMNHS FR79	tooth	Lamniformes	8
2		tooth	Crocodylomorpha	8
3	NMNHS FR66	tooth	Lepisosteidae	8
4	NMNHS FR67	tooth	Lepisosteidae	8
5	NMNHS FR68	tooth	Lepisosteidae	8
22	NMNHS FR72	tooth	Lepisosteidae	7
33	NMNHS FR80	tooth	Lamniformes	5
41		tooth	Crocodylomorpha	9
42		tooth	Crocodylomorpha	?
44		tooth	Crocodylomorpha	8?
46	NMNHS FR81	tooth	Lamniformes	8
51	NMNHS FR73	tooth	Lepisosteidae	9
60		tooth	Crocodylomorpha	8
79	NMNHS FR82	tooth	Lamniformes	10
85		tooth	Crocodylomorpha	9
91		tooth	Crocodylomorpha	9?
94		tooth	Crocodylomorpha	11
102		tooth	Crocodylomorpha	10
108		tooth	Crocodylomorpha	10;11
109	NMNHS FR74	tooth	Lepisosteidae	11
110		tooth	Crocodylomorpha	?
111		tooth	Crocodylomorpha	?
112		tooth	Crocodylomorpha	?
119		tooth	?Crocodylomorpha	10?
135		tooth	Crocodylomorpha	10
170	NMNHS FR27	tooth	Allodaposuchidae	5
171	NMNHS FR28	tooth	Allodaposuchidae	5
172	NMNHS FR29	tooth	Allodaposuchidae	5
173	NMNHS FR36	tooth	?Crocodylomorpha	11
215	NMNHS FR69	tooth	Lepisosteidae	8
216	NMNHS FR70	tooth	Lepisosteidae	8
217	NMNHS FR71	tooth	Lepisosteidae	8
218		tooth	Crocodylomorpha	10
221		tooth	Lepisosteidae	8
231		tooth	Lepisosteidae	6
232		tooth	Crocodylomorpha	6
240		tooth	Crocodylomorpha	?
246		tooth	Crocodylomorpha	6
48		turtle shell fragment	Testudines	?
52		turtle shell fragment	Testudines	ex situ, down the stream
53		turtle shell fragment	Testudines	?
55		turtle shell fragment	Testudines	?
61		turtle shell fragment	Testudines	6
65		turtle shell fragment	Testudines	8
69		turtle shell fragment	Testudines	10
70		turtle shell fragment	Testudines	?
77		turtle shell fragment	Testudines	?
80		turtle shell fragment	Testudines	10
82		turtle shell fragment	Testudines	11?
83		turtle shell fragment	Testudines	10
86		turtle shell fragment	Testudines	10;11
88		turtle shell fragment	Testudines	10
92		turtle shell fragment	Testudines	?
95		turtle shell fragment	Testudines	11
96		turtle shell fragment	Testudines	11
97		turtle shell fragment	Testudines	11
103		turtle shell fragment	Testudines	11
104		turtle shell fragment	Testudines	11
114		turtle shell fragment	Testudines	11
115		turtle shell fragment	Testudines	10
116		turtle shell fragment	Testudines	?
117		turtle shell fragment	Testudines	11
118		turtle shell fragment	Testudines	11
125		turtle shell fragment	Testudines	11
132		turtle shell fragment	Testudines	?
133		turtle shell fragment	Testudines	?
136		turtle shell fragment	Testudines	10
137		turtle shell fragment	Testudines	10
139		turtle shell fragment	Testudines	9?
140		turtle shell fragment	Testudines	?
150		turtle shell fragment	Testudines	ex situ, down the stream
156		turtle shell fragment	Testudines	?
157		turtle shell fragment	Testudines	?
159		turtle shell fragment	Testudines	?
160		turtle shell fragment	Testudines	9?
193		turtle shell fragment	Testudines	?
195		turtle shell fragment	Testudines	5
196		turtle shell fragment	Testudines	4
198		turtle shell fragment	Testudines	8
199		turtle shell fragment	Testudines	8
200		turtle shell fragment	Testudines	9
201		turtle shell fragment	Testudines	9?
202		turtle shell fragment	Testudines	9?
203		turtle shell fragment	Testudines	9?
204		turtle shell fragment	Testudines	?
207		turtle shell fragment	Testudines	10
208		turtle shell fragment	Testudines	?
210		turtle shell fragment	Testudines	9
211		turtle shell fragment	Testudines	9
212		turtle shell fragment	Testudines	9
213		turtle shell fragment	Testudines	9
219		turtle shell fragment	Testudines	6
225		turtle shell fragment	Testudines	10
229		turtle shell fragment	Testudines	10
233		turtle shell fragment	Testudines	10
234		turtle shell fragment	Testudines	4
235		turtle shell fragment	Testudines	10
236		turtle shell fragment	Testudines	6
237		turtle shell fragment	Testudines	10
238		turtle shell fragment	Testudines	6
239		turtle shell fragment	Testudines	?
242		turtle shell fragment	Testudines	10
243		turtle shell fragment	Testudines	7
244		turtle shell fragment	Testudines	6
106		turtle shell fragment	Testudines	10
38		turtle shell fragments	Testudines	5
78		turtle shell fragments	Testudines	10
81		turtle shell fragments	Testudines	11
84		turtle shell fragments	Testudines	10;11
90		turtle shell fragments	Testudines	9;10
129		turtle shell fragments	Testudines	9
181	NMNHS FR43b	ulna	Ornithopoda	9

## Sheet: Skeletal elements
Teeth, N=38						Vertebrae, N=14						Long bones, N=64						Flat bones, N=1						Turtle shell, N=78						Fish scales, N=5						Osteoderm, N=1						Bone fragments, N=49
Log (preliminary) number	Catalogue specimen number	Fossil	Taxon	Bed		Log (preliminary) number	Catalogue specimen number	Fossil	Taxon	Bed		Log (preliminary) number	Catalogue specimen number	Fossil	Taxon	Bed		Log (preliminary) number	Catalogue specimen number	Fossil	Taxon	Bed		Log (preliminary) number	Catalogue specimen number	Fossil	Taxon	Bed		Log (preliminary) number	Catalogue specimen number	Fossil	Taxon	Bed		Log (preliminary) number	Catalogue specimen number	Fossil	Taxon	Bed		Log (preliminary) number	Catalogue specimen number	Fossil	Taxon	Bed
1	NMNHS FR79	tooth	Lamniformes	8		67	NMNHS FR60	caudal centrum	Dinosauria	10		40	NMNHS FR58	?metapodial	?Dinosauria	8		8		flat bone fragment	indet. microvertebrate	8		48		turtle shell fragment	Testudines	?		113	NMNHS FR76	fish scale	Lepisosteidae	?		66		?osteoderm	Archosauria	?		174	NMNHS FR37	bone fragment	?Archosauria	ex situ, down the stream
2		tooth	Crocodylomorpha	8		68	NMNHS FR61	caudal centrum	Dinosauria	9?		175	NMNHS FR38	?Metatarsal-I	?Titanosauria	9								52		turtle shell fragment	Testudines	ex situ, down the stream		134	NMNHS FR77	fish scale	Lepisosteidae	?								209		bone fragment	Archosauria	9
3	NMNHS FR66	tooth	Lepisosteidae	8		76	NMNHS FR62	caudal centrum	Dinosauria	11		9		?radioulna fragment	Lissamphibia	8								53		turtle shell fragment	Testudines	?		158	NMNHS FR78	fish scale	Lepisosteidae	?								141		cortical fragment	?Archelosauria	?
4	NMNHS FR67	tooth	Lepisosteidae	8		93	NMNHS FR63	caudal centrum?	Dinosauria	9		10		?tibiofibula fragment	Lissamphibia	8								55		turtle shell fragment	Testudines	?		220		fish scale	Lepisosteidae	8								144		cortical fragment	indet. microvertebrate	10?
5	NMNHS FR68	tooth	Lepisosteidae	8		184	NMNHS FR46	caudal vertebra	Dinosauria	9		12		?tibiofibula fragment	Lissamphibia	8								61		turtle shell fragment	Testudines	6		101	NMNHS FR75	fish scale	Lepisosteidae	9;10								206		cortical fragment	Archelosauria	?
22	NMNHS FR72	tooth	Lepisosteidae	7		185	NMNHS FR47	caudal vertebra	Ornithopoda	?		19		?tibiofibula/?radioulna fragment	Lissamphibia	8								65		turtle shell fragment	Testudines	8														23		indet. bone fragment	indet. microvertebrate	7
33	NMNHS FR80	tooth	Lamniformes	5		192	NMNHS FR56	caudal vertebra	?Titanosauria	?		27		?tibiofibula/?radioulna fragment	Lissamphibia	7								69		turtle shell fragment	Testudines	10														24		indet. bone fragment	indet. microvertebrate	7
41		tooth	Crocodylomorpha	9		214	NMNHS FR18	caudal vertebra	Titanosauria	8?		162	NMNHS FR17	femur	?Titanosauria	8?								70		turtle shell fragment	Testudines	?														29		indet. bone fragment	indet. microvertebrate	7
42		tooth	Crocodylomorpha	?		6		centrum	indet. microvertebrate	8		167	NMNHS FR24	fibula	Titanosauria	8								77		turtle shell fragment	Testudines	?														31		indet. bone fragment	Vertebrata	8
44		tooth	Crocodylomorpha	8?		21		centrum	indet. microvertebrate	7		179	NMNHS FR42	fibula	Ornithopoda	9								80		turtle shell fragment	Testudines	10														32		indet. bone fragment	Vertebrata	8
46	NMNHS FR81	tooth	Lamniformes	8		187	NMNHS FR49	?prezygapophyses fragment	?Dinosauria	9		183	NMNHS FR45	fibula	Titanosauria	9								82		turtle shell fragment	Testudines	11?														34		indet. bone fragment	indet. microvertebrate	5
51	NMNHS FR73	tooth	Lepisosteidae	9		30		?vertebra	indet. microvertebrate	7		178	NMNHS FR41	humerus	Ornithopoda	9								83		turtle shell fragment	Testudines	10														35		indet. bone fragment	indet. microvertebrate	5
60		tooth	Crocodylomorpha	8		45		?vertebra	indet. microvertebrate	7		189	NMNHS FR51	humerus	Testudines	10								86		turtle shell fragment	Testudines	10;11														36		indet. bone fragment	indet. microvertebrate	5
79	NMNHS FR82	tooth	Lamniformes	10		176	NMNHS FR39	?vertebra	?Pterosauria	8		245		long bone	?Dinosauria	7								88		turtle shell fragment	Testudines	10														37		indet. bone fragment	indet. microvertebrate	5
85		tooth	Crocodylomorpha	9								17		long bone diaphysis	Lissamphibia	8								92		turtle shell fragment	Testudines	?														43		indet. bone fragment	indet. microvertebrate	?
91		tooth	Crocodylomorpha	9?								100		long bone diaphysis	Lissamphibia	10;11								95		turtle shell fragment	Testudines	11														47		indet. bone fragment	?Lissamphibia	9?
94		tooth	Crocodylomorpha	11								120	NMNHS FR52	long bone diaphysis	Sauropsida	?								96		turtle shell fragment	Testudines	11														49		indet. bone fragment	indet. microvertebrate	?
102		tooth	Crocodylomorpha	10								-	U.S., K2 1586	long bone fragment	?Titanosauria	ex situ, down the stream								97		turtle shell fragment	Testudines	11														50		indet. bone fragment	Archelosauria	ex situ, down the stream
108		tooth	Crocodylomorpha	10;11								7		long bone fragment	?Lissamphibia	8								103		turtle shell fragment	Testudines	11														54		indet. bone fragment	indet. microvertebrate	8
109	NMNHS FR74	tooth	Lepisosteidae	11								11		long bone fragment	indet. microvertebrate	8								104		turtle shell fragment	Testudines	11														57		indet. bone fragment	indet. microvertebrate	?
110		tooth	Crocodylomorpha	?								13		long bone fragment	?Lissamphibia	8								114		turtle shell fragment	Testudines	11														58		indet. bone fragment	Tetrapoda indet.	?
111		tooth	Crocodylomorpha	?								14		long bone fragment	?Lissamphibia	8								115		turtle shell fragment	Testudines	10														62		indet. bone fragment	indet. microvertebrate	8
112		tooth	Crocodylomorpha	?								15		long bone fragment	?Lissamphibia	8								116		turtle shell fragment	Testudines	?														63		indet. bone fragment	Tetrapoda indet.	?
119		tooth	?Crocodylomorpha	10?								16		long bone fragment	?Lissamphibia	8								117		turtle shell fragment	Testudines	11														64		indet. bone fragment	Tetrapoda indet.	8
135		tooth	Crocodylomorpha	10								18		long bone fragment	Lissamphibia	8								118		turtle shell fragment	Testudines	11														71		indet. bone fragment	Archosauria	ex situ, down the stream
170	NMNHS FR27	tooth	Allodaposuchidae	5								26		long bone fragment	Lissamphibia	7								125		turtle shell fragment	Testudines	11														72		indet. bone fragment	Archelosauria	10
171	NMNHS FR28	tooth	Allodaposuchidae	5								28		long bone fragment	indet. microvertebrate	7								132		turtle shell fragment	Testudines	?														73		indet. bone fragment	Dinosauria	ex situ, down the stream
172	NMNHS FR29	tooth	Allodaposuchidae	5								39	NMNHS FR57	long bone fragment	?Dinosauria	10								133		turtle shell fragment	Testudines	?														98		indet. bone fragment	indet. microvertebrate	11
173	NMNHS FR36	tooth	?Crocodylomorpha	11								56	NMNHS FR59	long bone fragment	?Dinosauria	?								136		turtle shell fragment	Testudines	10														99		indet. bone fragment	indet. microvertebrate	9;10
215	NMNHS FR69	tooth	Lepisosteidae	8								74		long bone fragment	?Lissamphibia	8								137		turtle shell fragment	Testudines	10														122		indet. bone fragment	indet. microvertebrate	9
216	NMNHS FR70	tooth	Lepisosteidae	8								123	NMNHS FR64	long bone fragment	Archelosauria	?								139		turtle shell fragment	Testudines	9?														124	NMNHS FR65	indet. bone fragment	?Dinosauria	?
217	NMNHS FR71	tooth	Lepisosteidae	8								126		long bone fragment	?Lissamphibia	?								140		turtle shell fragment	Testudines	?														128		indet. bone fragment	indet. microvertebrate	?
218		tooth	Crocodylomorpha	10								131		long bone fragment	?Lissamphibia	10?								150		turtle shell fragment	Testudines	ex situ, down the stream														130		indet. bone fragment	indet. microvertebrate	8?
221		tooth	Lepisosteidae	8								145		long bone fragment	?Lissamphibia	9								156		turtle shell fragment	Testudines	?														138		indet. bone fragment	?Archelosauria	?
231		tooth	Lepisosteidae	6								146		long bone fragment	Dinosauria	ex situ, down the stream								157		turtle shell fragment	Testudines	?														142		indet. bone fragment	indet. microvertebrate	?
232		tooth	Crocodylomorpha	6								147		long bone fragment	Dinosauria	ex situ, down the stream								159		turtle shell fragment	Testudines	?														143		indet. bone fragment	indet. microvertebrate	?
240		tooth	Crocodylomorpha	?								148		long bone fragment	Dinosauria	ex situ, down the stream								160		turtle shell fragment	Testudines	9?														151		indet. bone fragment	?Dinosauria	ex situ, down the stream
246		tooth	Crocodylomorpha	6								149		long bone fragment	Dinosauria	ex situ, down the stream								193		turtle shell fragment	Testudines	?														155		indet. bone fragment	indet. microvertebrate	9?
												152		long bone fragment	Dinosauria	ex situ, down the stream								195		turtle shell fragment	Testudines	5														161	NMNHS FR16	indet. bone fragment	Titanosauria	8
												153		long bone fragment	Dinosauria	ex situ, down the stream								196		turtle shell fragment	Testudines	4														194		indet. bone fragment	Dinosauria	?
												154		long bone fragment	?Archelosauria	?								198		turtle shell fragment	Testudines	8														197		indet. bone fragment	Archosauria	9
												163	NMNHS FR19	long bone fragment	Dinosauria	?								199		turtle shell fragment	Testudines	8														222		indet. bone fragment	Tetrapoda indet.	?
												164	NMNHS FR21	long bone fragment	Dinosauria	8								200		turtle shell fragment	Testudines	9														228		indet. bone fragment	indet. microvertebrate	?
												165	NMNHS FR22	long bone fragment	Dinosauria	8								201		turtle shell fragment	Testudines	9?														241		indet. bone fragment	indet. microvertebrate	7
												186	NMNHS FR48	long bone fragment	?Dinosauria	?								202		turtle shell fragment	Testudines	9?														247		indet. bone fragment	Tetrapoda indet.	9
												188	NMNHS FR50	long bone fragment	Ornithodira	8?								203		turtle shell fragment	Testudines	9?														20		indet. bone fragments	indet. microvertebrate	8
												190	NMNHS FR54	long bone fragment	Dinosauria	ex situ, down the stream								204		turtle shell fragment	Testudines	?														25		indet. bone fragments	indet. microvertebrate	7
												191	NMNHS FR55	long bone fragment	Titanosauria	ex situ, down the stream								207		turtle shell fragment	Testudines	10														59		indet. bone fragments	Tetrapoda indet.	8
												205		long bone fragment	Archelosauria	?								208		turtle shell fragment	Testudines	?														248		indet. bone	Dinosauria	9
												223		long bone fragment	indet. microvertebrate	?								210		turtle shell fragment	Testudines	9
												224		long bone fragment	indet. microvertebrate	?								211		turtle shell fragment	Testudines	9
												227		long bone fragment	indet. microvertebrate	?								212		turtle shell fragment	Testudines	9
												230		long bone fragment	Archosauria	9								213		turtle shell fragment	Testudines	9
												249		long bone fragment	Dinosauria	9								219		turtle shell fragment	Testudines	6
												166	NMNHS FR23	metapodial	Dinosauria	8								225		turtle shell fragment	Testudines	10
												180	NMNHS FR43a	radius	Ornithopoda	9								229		turtle shell fragment	Testudines	10
												168	NMNHS FR25	tibia	Ornithopoda	10								233		turtle shell fragment	Testudines	10
												177	NMNHS FR40	tibia	Ornithopoda	5								234		turtle shell fragment	Testudines	4
												182	NMNHS FR44	tibia	?Titanosauria	?								235		turtle shell fragment	Testudines	10
												107		tibiofibula	Lissamphibia	8;9								236		turtle shell fragment	Testudines	6
												226		tibiofibula	Lissamphibia	?								237		turtle shell fragment	Testudines	10
												121	NMNHS FR53	tibiofibula fragment	Lissamphibia	9								238		turtle shell fragment	Testudines	6
												127		tibiofibula fragment	Lissamphibia	9								239		turtle shell fragment	Testudines	?
												181	NMNHS FR43b	ulna	Ornithopoda	9								242		turtle shell fragment	Testudines	10
																								243		turtle shell fragment	Testudines	7
																								244		turtle shell fragment	Testudines	6
																								106		turtle shell fragment	Testudines	10
																								38		turtle shell fragments	Testudines	5
																								78		turtle shell fragments	Testudines	10
																								81		turtle shell fragments	Testudines	11
																								84		turtle shell fragments	Testudines	10;11
																								90		turtle shell fragments	Testudines	9;10
																								129		turtle shell fragments	Testudines	9
																								87		partial carapace	Testudines	10;11
																								89		partial carapace	Testudines	10;11
																								75		partial plastron	Testudines	9
																								105		partial plastron	Testudines	10;11
																								169	NMNHS FR26	plastron	Bothremydidae	5

## Sheet: Skeletal element distribution
Bone element	Number of specimens (N)	Percentage of the total (%)
Teeth	38	15.2
Vertebrae	14	5.6
Long bones	64	25.6
Flat bones	1	0.4
Turtle shell	78	31.2
Fish scales	5	2
Osteoderms	1	0.4
Bone fragments	49	19.6
Total:	250	100
Teeth (N=38)					Teeth (N=38)
Taxon	Number of specimens (N)	Percentage of the total (%)			Bed	Number of specimens (N)	Percentage of the total (%)
Lamniformes	4	10.5263			5	4	10.5263
Lepisosteidae	11	28.9474			6	3	7.89474
Crocodylomorpha	23	60.5263			7	1	2.63158
Total:	38	100			8	12	31.5789
					9	4	10.5263
					10	6	15.7895
					11	3	7.89474
					ex situ	5	13.1579
					Total:	38	100
Vertebrae (N=14)					Vertebrae (N=14)
Taxon	Number of specimens (N)	Percentage of the total (%)			Bed	Number of specimens (N)	Percentage of the total (%)
Dinosauria	9	64.2857			7	3	21.4286
Pterosauria	1	7.14286			8	3	21.4286
indet. microvertebrate	4	28.5714			9	4	28.5714
Total:	14	100			10	1	7.14286
					11	1	7.14286
					ex situ	2	14.2857
					Total:	14	100
Long bones (N=64)					Long bones (N=64)					Long bones (N=64)
Taxon	Number of specimens (N)	Percentage of the total (%)			Bed	Number of specimens (N)	Percentage of the total (%)			Type of bone	Number of specimens (N)	Percentage of the total (%)
Lissamphibia	22	34.375			5	1	1.5625			Stylopodia	3	4.6875
Testudines	1	1.5625			7	4	6.25			Zeugopodia	17	26.5625
Dinosauria	30	46.875			8	21	32.8125			Autopodia	3	4.6875
indet. microvertebrate	5	7.8125			9	11	17.1875			indet. long bone fragents	41	64.0625
indet. macrofauna	6	9.375			10	5	7.8125			Total:	64	100
Total:	64	100			ex situ	13	20.3125
					ex situ, the stream	9	14.0625
					Total:	64	100
Bone fragments (N=49)					Bone fragments (N=49)
Taxon	Number of specimens (N)	Percentage of the total (%)			Bed	Number of specimens (N)	Percentage of the total (%)
Lissamphibia	1	2.04082			5	4	8.16327
Dinosauria	6	12.2449			7	5	10.2041
indet. microvertebrate	25	51.0204			8	9	18.3673
indet. macrofauna	17	34.6939			9	8	16.3265
Total:	49	100			10	2	4.08163
					11	1	2.04082
					ex situ	15	30.6122
					ex situ, the stream	5	10.2041
					Total:	49	100
