# Supplementary material for: The paleoecology and taphonomy of a Santonian-Campanian (Upper Cretaceous) dinosaur-bearing vertebrate locality from Bulgaria: a window into an underexplored part of the Late Cretaceous European Archipelago
Source: Swiss J Palaeontol. 2025 Jul 29;144(1):41. doi: 10.1186/s13358-025-00388-z (PMC12307524; doi:10.1186/s13358-025-00388-z)
Supplement: Supplementary file 4 [file 13358_2025_388_MOESM4_ESM.xlsx]

## Sheet: Log list
Log number (preliminary) number	Catalogue specimen number	Taxon	Bed
170	NMNHS FR27	Allodaposuchidae	5
171	NMNHS FR28	Allodaposuchidae	5
172	NMNHS FR29	Allodaposuchidae	5
50		Archelosauria	ex situ, down the stream
72		Archelosauria	10
123	NMNHS FR64	Archelosauria	?
205		Archelosauria	?
206		Archelosauria	?
138		?Archelosauria	?
141		?Archelosauria	?
154		?Archelosauria	?
66		Archosauria	?
71		Archosauria	ex situ, down the stream
197		Archosauria	9
209		Archosauria	9
230		Archosauria	9
174	NMNHS FR37	?Archosauria	ex situ, down the stream
169	NMNHS FR26	Bothremydidae	5
2		Crocodylomorpha	8
41		Crocodylomorpha	9
42		Crocodylomorpha	?
44		Crocodylomorpha	8?
60		Crocodylomorpha	8
85		Crocodylomorpha	9
91		Crocodylomorpha	9?
94		Crocodylomorpha	11
102		Crocodylomorpha	10
108		Crocodylomorpha	10;11
110		Crocodylomorpha	?
111		Crocodylomorpha	?
112		Crocodylomorpha	?
135		Crocodylomorpha	10
218		Crocodylomorpha	10
232		Crocodylomorpha	6
240		Crocodylomorpha	?
246		Crocodylomorpha	6
119		?Crocodylomorpha	10?
173	NMNHS FR36	?Crocodylomorpha	11
67	NMNHS FR60	Dinosauria	10
68	NMNHS FR61	Dinosauria	9?
73		Dinosauria	ex situ, down the stream
76	NMNHS FR62	Dinosauria	11
93	NMNHS FR63	Dinosauria	9
146		Dinosauria	ex situ, down the stream
147		Dinosauria	ex situ, down the stream
148		Dinosauria	ex situ, down the stream
149		Dinosauria	ex situ, down the stream
152		Dinosauria	ex situ, down the stream
153		Dinosauria	ex situ, down the stream
163	NMNHS FR19	Dinosauria	?
164	NMNHS FR21	Dinosauria	8
165	NMNHS FR22	Dinosauria	8
166	NMNHS FR23	Dinosauria	8
184	NMNHS FR46	Dinosauria	9
190	NMNHS FR54	Dinosauria	ex situ, down the stream
194		Dinosauria	?
248		Dinosauria	9
249		Dinosauria	9
39	NMNHS FR57	?Dinosauria	10
40	NMNHS FR58	?Dinosauria	8
56	NMNHS FR59	?Dinosauria	?
124	NMNHS FR65	?Dinosauria	?
151		?Dinosauria	ex situ, down the stream
186	NMNHS FR48	?Dinosauria	?
187	NMNHS FR49	?Dinosauria	9
245		?Dinosauria	7
6		indet. microvertebrate	8
8		indet. microvertebrate	8
11		indet. microvertebrate	8
20		indet. microvertebrate	8
21		indet. microvertebrate	7
23		indet. microvertebrate	7
24		indet. microvertebrate	7
25		indet. microvertebrate	7
28		indet. microvertebrate	7
29		indet. microvertebrate	7
30		indet. microvertebrate	7
34		indet. microvertebrate	5
35		indet. microvertebrate	5
36		indet. microvertebrate	5
37		indet. microvertebrate	5
43		indet. microvertebrate	?
45		indet. microvertebrate	7
49		indet. microvertebrate	?
54		indet. microvertebrate	8
57		indet. microvertebrate	?
62		indet. microvertebrate	8
98		indet. microvertebrate	11
99		indet. microvertebrate	9;10
122		indet. microvertebrate	9
128		indet. microvertebrate	?
130		indet. microvertebrate	8?
142		indet. microvertebrate	?
143		indet. microvertebrate	?
144		indet. microvertebrate	10?
155		indet. microvertebrate	9?
223		indet. microvertebrate	?
224		indet. microvertebrate	?
227		indet. microvertebrate	?
228		indet. microvertebrate	?
241		indet. microvertebrate	7
1	NMNHS FR79	Lamniformes	8
33	NMNHS FR80	Lamniformes	5
46	NMNHS FR81	Lamniformes	8
79	NMNHS FR82	Lamniformes	10
3	NMNHS FR66	Lepisosteidae	8
4	NMNHS FR67	Lepisosteidae	8
5	NMNHS FR68	Lepisosteidae	8
22	NMNHS FR72	Lepisosteidae	7
51	NMNHS FR73	Lepisosteidae	9
101	NMNHS FR75	Lepisosteidae	9;10
109	NMNHS FR74	Lepisosteidae	11
113	NMNHS FR76	Lepisosteidae	?
134	NMNHS FR77	Lepisosteidae	?
158	NMNHS FR78	Lepisosteidae	?
215	NMNHS FR69	Lepisosteidae	8
216	NMNHS FR70	Lepisosteidae	8
217	NMNHS FR71	Lepisosteidae	8
220		Lepisosteidae	8
221		Lepisosteidae	8
231		Lepisosteidae	6
9		Lissamphibia	8
10		Lissamphibia	8
12		Lissamphibia	8
17		Lissamphibia	8
18		Lissamphibia	8
19		Lissamphibia	8
26		Lissamphibia	7
27		Lissamphibia	7
100		Lissamphibia	10;11
107		Lissamphibia	8;9
121	NMNHS FR53	Lissamphibia	9
127		Lissamphibia	9
226		Lissamphibia	?
7		?Lissamphibia	8
13		?Lissamphibia	8
14		?Lissamphibia	8
15		?Lissamphibia	8
16		?Lissamphibia	8
47		?Lissamphibia	9?
74		?Lissamphibia	8
126		?Lissamphibia	?
131		?Lissamphibia	10?
145		?Lissamphibia	9
188	NMNHS FR50	Ornithodira	8?
168	NMNHS FR25	Ornithopoda	10
177	NMNHS FR40	Ornithopoda	5
178	NMNHS FR41	Ornithopoda	9
179	NMNHS FR42	Ornithopoda	9
180	NMNHS FR43a	Ornithopoda	9
181	NMNHS FR43b	Ornithopoda	9
185	NMNHS FR47	Ornithopoda	?
176	NMNHS FR39	?Pterosauria	8
120	NMNHS FR52	Sauropsida	?
38		Testudines	5
48		Testudines	?
52		Testudines	ex situ, down the stream
53		Testudines	?
55		Testudines	?
61		Testudines	6
65		Testudines	8
69		Testudines	10
70		Testudines	?
75		Testudines	9
77		Testudines	?
78		Testudines	10
80		Testudines	10
81		Testudines	11
82		Testudines	11?
83		Testudines	10
84		Testudines	10;11
86		Testudines	10;11
87		Testudines	10;11
88		Testudines	10
89		Testudines	10;11
90		Testudines	9;10
92		Testudines	?
95		Testudines	11
96		Testudines	11
97		Testudines	11
103		Testudines	11
104		Testudines	11
105		Testudines	10;11
106		Testudines	10
114		Testudines	11
115		Testudines	10
116		Testudines	?
117		Testudines	11
118		Testudines	11
125		Testudines	11
129		Testudines	9
132		Testudines	?
133		Testudines	?
136		Testudines	10
137		Testudines	10
139		Testudines	9?
140		Testudines	?
150		Testudines	ex situ, down the stream
156		Testudines	?
157		Testudines	?
159		Testudines	?
160		Testudines	9?
189	NMNHS FR51	Testudines	10
193		Testudines	?
195		Testudines	5
196		Testudines	4
198		Testudines	8
199		Testudines	8
200		Testudines	9
201		Testudines	9?
202		Testudines	9?
203		Testudines	9?
204		Testudines	?
207		Testudines	10
208		Testudines	?
210		Testudines	9
211		Testudines	9
212		Testudines	9
213		Testudines	9
219		Testudines	6
225		Testudines	10
229		Testudines	10
233		Testudines	10
234		Testudines	4
235		Testudines	10
236		Testudines	6
237		Testudines	10
238		Testudines	6
239		Testudines	?
242		Testudines	10
243		Testudines	7
244		Testudines	6
58		Tetrapoda indet.	?
59		Tetrapoda indet.	8
63		Tetrapoda indet.	?
64		Tetrapoda indet.	8
222		Tetrapoda indet.	?
247		Tetrapoda indet.	9
161	NMNHS FR16	Titanosauria	8
167	NMNHS FR24	Titanosauria	8
183	NMNHS FR45	Titanosauria	9
191	NMNHS FR55	Titanosauria	ex situ, down the stream
214	NMNHS FR18	Titanosauria	8?
-	U.S., K2 1586	?Titanosauria	ex situ, down the stream
162	NMNHS FR17	?Titanosauria	8?
175	NMNHS FR38	?Titanosauria	9
182	NMNHS FR44	?Titanosauria	?
192	NMNHS FR56	?Titanosauria	?
31		Vertebrata	8
32		Vertebrata	8

## Sheet: Taxon - number of specimens
Lamniformes, N=4					Lepisosteidae, N=16					Lissamphibia, N=23					Testudines, N=79					Crocodylomorpha, N=23					Pterosauria, N=1					Dinosauria, N=45					indet. microvertebrate, N=37					indet. macrofauna, N=22
Log number (preliminary) number	Catalogue specimen number	Taxon	Bed		Log number (preliminary) number	Catalogue specimen number	Taxon	Bed		Log number (preliminary) number	Catalogue specimen number	Taxon	Bed		Log number (preliminary) number	Catalogue specimen number	Taxon	Bed		Log number (preliminary) number	Catalogue specimen number	Taxon	Bed		Log number (preliminary) number	Catalogue specimen number	Taxon	Bed		Log number (preliminary) number	Catalogue specimen number	Taxon	Bed		Log number (preliminary) number	Catalogue specimen number	Taxon	Bed		Log number (preliminary) number	Catalogue specimen number	Taxon	Bed
1	NMNHS FR79	Lamniformes	8		3	NMNHS FR66	Lepisosteidae	8		9		Lissamphibia	8		169	NMNHS FR26	Bothremydidae	5		170	NMNHS FR27	Allodaposuchidae	5		176	NMNHS FR39	?Pterosauria	8		168	NMNHS FR25	Ornithopoda	10		6		indet. microvertebrate	8		50		Archelosauria	ex situ, down the stream
33	NMNHS FR80	Lamniformes	5		4	NMNHS FR67	Lepisosteidae	8		10		Lissamphibia	8		38		Testudines	5		171	NMNHS FR28	Allodaposuchidae	5							177	NMNHS FR40	Ornithopoda	5		8		indet. microvertebrate	8		72		Archelosauria	10
46	NMNHS FR81	Lamniformes	8		5	NMNHS FR68	Lepisosteidae	8		12		Lissamphibia	8		48		Testudines	?		172	NMNHS FR29	Allodaposuchidae	5							178	NMNHS FR41	Ornithopoda	9		11		indet. microvertebrate	8		123	NMNHS FR64	Archelosauria	?
79	NMNHS FR82	Lamniformes	10		22	NMNHS FR72	Lepisosteidae	7		17		Lissamphibia	8		52		Testudines	ex situ, down the stream		2		Crocodylomorpha	8							179	NMNHS FR42	Ornithopoda	9		20		indet. microvertebrate	8		205		Archelosauria	?
					51	NMNHS FR73	Lepisosteidae	9		18		Lissamphibia	8		53		Testudines	?		41		Crocodylomorpha	9							180	NMNHS FR43a	Ornithopoda	9		21		indet. microvertebrate	7		206		Archelosauria	?
					101	NMNHS FR75	Lepisosteidae	9;10		19		Lissamphibia	8		55		Testudines	?		42		Crocodylomorpha	?							181	NMNHS FR43b	Ornithopoda	9		23		indet. microvertebrate	7		138		?Archelosauria	?
					109	NMNHS FR74	Lepisosteidae	11		26		Lissamphibia	7		61		Testudines	6		44		Crocodylomorpha	8?							185	NMNHS FR47	Ornithopoda	?		24		indet. microvertebrate	7		141		?Archelosauria	?
					113	NMNHS FR76	Lepisosteidae	?		27		Lissamphibia	7		65		Testudines	8		60		Crocodylomorpha	8							161	NMNHS FR16	Titanosauria	8		25		indet. microvertebrate	7		154		?Archelosauria	?
					134	NMNHS FR77	Lepisosteidae	?		100		Lissamphibia	10;11		69		Testudines	10		85		Crocodylomorpha	9							167	NMNHS FR24	Titanosauria	8		28		indet. microvertebrate	7		66		Archosauria	?
					158	NMNHS FR78	Lepisosteidae	?		107		Lissamphibia	8;9		70		Testudines	?		91		Crocodylomorpha	9?							183	NMNHS FR45	Titanosauria	9		29		indet. microvertebrate	7		71		Archosauria	ex situ, down the stream
					215	NMNHS FR69	Lepisosteidae	8		121	NMNHS FR53	Lissamphibia	9		75		Testudines	9		94		Crocodylomorpha	11							191	NMNHS FR55	Titanosauria	ex situ, down the stream		30		indet. microvertebrate	7		197		Archosauria	9
					216	NMNHS FR70	Lepisosteidae	8		127		Lissamphibia	9		77		Testudines	?		102		Crocodylomorpha	10							214	NMNHS FR18	Titanosauria	8?		34		indet. microvertebrate	5		209		Archosauria	9
					217	NMNHS FR71	Lepisosteidae	8		226		Lissamphibia	?		78		Testudines	10		108		Crocodylomorpha	10;11							-	U.S., K2 1586	?Titanosauria	ex situ, down the stream		35		indet. microvertebrate	5		230		Archosauria	9
					220		Lepisosteidae	8		7		?Lissamphibia	8		80		Testudines	10		110		Crocodylomorpha	?							162	NMNHS FR17	?Titanosauria	8?		36		indet. microvertebrate	5		174	NMNHS FR37	?Archosauria	ex situ, down the stream
					221		Lepisosteidae	8		13		?Lissamphibia	8		81		Testudines	11		111		Crocodylomorpha	?							175	NMNHS FR38	?Titanosauria	9		37		indet. microvertebrate	5		188	NMNHS FR50	Ornithodira	8?
					231		Lepisosteidae	6		14		?Lissamphibia	8		82		Testudines	11?		112		Crocodylomorpha	?							182	NMNHS FR44	?Titanosauria	?		43		indet. microvertebrate	?		58		Tetrapoda indet.	?
										15		?Lissamphibia	8		83		Testudines	10		135		Crocodylomorpha	10							192	NMNHS FR56	?Titanosauria	?		45		indet. microvertebrate	7		59		Tetrapoda indet.	8
										16		?Lissamphibia	8		84		Testudines	10;11		218		Crocodylomorpha	10							67	NMNHS FR60	Dinosauria	10		49		indet. microvertebrate	?		63		Tetrapoda indet.	?
										47		?Lissamphibia	9?		86		Testudines	10;11		232		Crocodylomorpha	6							68	NMNHS FR61	Dinosauria	9?		54		indet. microvertebrate	8		64		Tetrapoda indet.	8
										74		?Lissamphibia	8		87		Testudines	10;11		240		Crocodylomorpha	?							73		Dinosauria	ex situ, down the stream		57		indet. microvertebrate	?		222		Tetrapoda indet.	?
										126		?Lissamphibia	?		88		Testudines	10		246		Crocodylomorpha	6							76	NMNHS FR62	Dinosauria	11		62		indet. microvertebrate	8		247		Tetrapoda indet.	9
										131		?Lissamphibia	10?		89		Testudines	10;11		119		?Crocodylomorpha	10?							93	NMNHS FR63	Dinosauria	9		98		indet. microvertebrate	11		120	NMNHS FR52	Sauropsida	?
										145		?Lissamphibia	9		90		Testudines	9;10		173	NMNHS FR36	?Crocodylomorpha	11							146		Dinosauria	ex situ, down the stream		99		indet. microvertebrate	9;10
															92		Testudines	?												147		Dinosauria	ex situ, down the stream		122		indet. microvertebrate	9
															95		Testudines	11												148		Dinosauria	ex situ, down the stream		128		indet. microvertebrate	?
															96		Testudines	11												149		Dinosauria	ex situ, down the stream		130		indet. microvertebrate	8?
															97		Testudines	11												152		Dinosauria	ex situ, down the stream		142		indet. microvertebrate	?
															103		Testudines	11												153		Dinosauria	ex situ, down the stream		143		indet. microvertebrate	?
															104		Testudines	11												163	NMNHS FR19	Dinosauria	?		144		indet. microvertebrate	10?
															105		Testudines	10;11												164	NMNHS FR21	Dinosauria	8		155		indet. microvertebrate	9?
															106		Testudines	10												165	NMNHS FR22	Dinosauria	8		223		indet. microvertebrate	?
															114		Testudines	11												166	NMNHS FR23	Dinosauria	8		224		indet. microvertebrate	?
															115		Testudines	10												184	NMNHS FR46	Dinosauria	9		227		indet. microvertebrate	?
															116		Testudines	?												190	NMNHS FR54	Dinosauria	ex situ, down the stream		228		indet. microvertebrate	?
															117		Testudines	11												194		Dinosauria	?		241		indet. microvertebrate	7
															118		Testudines	11												39	NMNHS FR57	?Dinosauria	10		31		Vertebrata	8
															125		Testudines	11												40	NMNHS FR58	?Dinosauria	8		32		Vertebrata	8
															129		Testudines	9												56	NMNHS FR59	?Dinosauria	?
															132		Testudines	?												124	NMNHS FR65	?Dinosauria	?
															133		Testudines	?												151		?Dinosauria	ex situ, down the stream
															136		Testudines	10												186	NMNHS FR48	?Dinosauria	?
															137		Testudines	10												187	NMNHS FR49	?Dinosauria	9
															139		Testudines	9?												245		?Dinosauria	7
															140		Testudines	?												248		Dinosauria	9
															150		Testudines	ex situ, down the stream												249		Dinosauria	9
															156		Testudines	?
															157		Testudines	?
															159		Testudines	?
															160		Testudines	9?
															189	NMNHS FR51	Testudines	10
															193		Testudines	?
															195		Testudines	5
															196		Testudines	4
															198		Testudines	8
															199		Testudines	8
															200		Testudines	9
															201		Testudines	9?
															202		Testudines	9?
															203		Testudines	9?
															204		Testudines	?
															207		Testudines	10
															208		Testudines	?
															210		Testudines	9
															211		Testudines	9
															212		Testudines	9
															213		Testudines	9
															219		Testudines	6
															225		Testudines	10
															229		Testudines	10
															233		Testudines	10
															234		Testudines	4
															235		Testudines	10
															236		Testudines	6
															237		Testudines	10
															238		Testudines	6
															239		Testudines	?
															242		Testudines	10
															243		Testudines	7
															244		Testudines	6

## Sheet: Taxon distribution
Taxon	Number of specimens (N)	Percentage of total material (%)
Lamniformes	4	1.6
Lepisosteidae	16	6.4
Lissamphibia	23	9.2
Testudines	79	31.6
Crocodylomorpha	23	9.2
Pterosauria	1	0.4
Dinosauria	45	18
indet. microvertebrate	37	14.8
indet. macrofauna	22	8.8
Total:	250	100
Taxon	Number of specimens (N)	Percentage of total material (%)
Lamniformes	4	2.09424
Lepisosteidae	16	8.37696
Lissamphibia	23	12.0419
Testudines	79	41.3613
Crocodylomorpha	23	12.0419
Pterosauria	1	0.52356
Dinosauria	45	23.5602
Total:	191	100
Lamniformes, N=4
Bed	Number of specimens (N)	Percentage of total material (%)
5	1	25
8	2	50
10	1	25
Total:	4	100
Lepisosteidae, N=16
Bed	Number of specimens (N)	Percentage of total material (%)
6	1	6.25
7	1	6.25
8	8	50
9	2	12.5
11	1	6.25
ex situ	3	18.75
Total:	16	100
Lissamphibia, N=23				Lissamphibia - tentative referral to bed, N=2
Bed	Number of specimens (N)	Percentage of total material (%)		Bed	Number of specimens (N)
7	2	8.69565		9	1
8	13	56.5217		10	1
9	3	13.0435		Total:	2
10	1	4.34783
tentative referral	2	8.69565
ex situ	2	8.69565
Total:	23	100
Testudines, N=79				Testudines - tentative referral to bed, N=6
Bed	Number of specimens (N)	Percentage of total material (%)		Bed	Number of specimens (N)
4	2	2.53165		9	5
5	3	3.79747		11	1
6	5	6.32911		Total:	6
7	1	1.26582
8	3	3.79747
9	8	10.1266
10	22	27.8481
11	10	12.6582
tentative referral	6	7.59494
ex situ	17	21.519
ex situ, down the stream	2	2.53165
Total:	79	100
Crocodylomorpha, N=23				Crocodylomorpha - tentative referral to bed, N=3
Bed	Number of specimens (N)	Percentage of total material (%)		Bed	Number of specimens (N)
5	3	13.0435		8	1
6	2	8.69565		9	1
8	2	8.69565		10	1
9	2	8.69565		Total:	3
10	4	17.3913
11	2	8.69565
tentative referral	3	13.0435
ex situ	5	21.7391
Total:	23	100
Dinosauria, N=45				Dinosauria - tentative referral to bed, N=3
Bed	Number of specimens (N)	Percentage of total material (%)		Bed	Number of specimens (N)
5	1	2.22222		8	2
7	1	2.22222		9	1
8	6	13.3333		Total:	3
9	11	24.4444
10	3	6.66667
11	1	2.22222
tentative referral	3	6.66667
ex situ	8	17.7778
ex situ, down the stream	11	24.4444
Total:	45	100
indet. microvertebrate, N=37				indet. microvertebrate - tentative referral to bed, N=3
Bed	Number of specimens (N)	Percentage of total material (%)		Bed	Number of specimens (N)
5	4	10.8108		8	1
7	9	24.3243		9	1
8	8	21.6216		10	1
9	2	5.40541		Total:	3
11	1	2.7027
tentative referral	3	8.10811
ex situ	10	27.027
Total:	37	100
indet. macrofauna, N=22				indet. macrofauna - tentative referral to bed, N=3
Bed	Number of specimens (N)	Percentage of total material (%)		Bed	Number of specimens (N)
8	2	9.09091		8	1
9	4	18.1818		Total:	1
10	1	4.54545
tentative referral	1	4.54545
ex situ	11	50
ex situ, down the stream	3	13.6364
Total:	22	100
